# Supplementary material for: RNA-Seq and WGCNA Analyses Reveal Key Regulatory Modules and Genes for Salt Tolerance in Cotton
Source: Genes (Basel). 2024 Sep 7;15(9):1176. doi: 10.3390/genes15091176 (PMC11431110; doi:10.3390/genes15091176)
Supplement: Supplementary file 1 [file genes-15-01176-s001.zip]

Archive with 11 entries (11 files):
- Figure S1. ZMS and LM unique DEGs GO encirhment analysis.pdf
- Figure S2. Softpower plot.pdf
- Figure S3. Transcription factors in the salt-tolerant module.pdf
- Table S1. Assessing the integrity and quality of RNA samples.xlsx
- Table S2. Statistical results of sequencing data..xlsx
- Table S3. Comparison of sequencing data with reference sequences.xlsx
- Table S4. Analysis of specific DEGs KEGG enrichment in ZMS and LM.xlsx
- Table S5. KEGG enrichment in LM and ZMS co-DEGs.xlsx
- Table S6. Results for KEGG enrichment of modules significantly correlated with traits.xlsx
- Table S7. Transcription factors associated with salt tolerance.xlsx
- Table S8. Primers in qRT-PCR.xlsx
