# Supplementary material for: RNA-Seq and WGCNA Analyses Reveal Key Regulatory Modules and Genes for Salt Tolerance in Cotton
Source: Genes (Basel). 2024 Sep 7;15(9):1176. doi: 10.3390/genes15091176 (PMC11431110; doi:10.3390/genes15091176)
Supplement: Supplementary file 1 [file genes-15-01176-s001.zip › Table S1. Assessing the integrity and quality of RNA samples.xlsx]

## Sheet: Sheet1
Table S1.Assessing the integrity and quality of RNA samples.
Sample	Concentration(ng/ul)	OD260/280	OD260/230	RIN value	28S/18S
LM0-1	266.5	2.11	2.04	8.6	2.01
LM0-2	215.5	2.09	1.91	8.3	1.99
LM0-3	306.1	2.1	1.97	8.8	2.09
LM2-1	344.3	2.08	1.89	8.5	1.91
LM2-2	122.4	2.04	1.79	8.2	1.84
LM2-3	145.3	2.08	1.99	8.4	1.87
LM5-1	201.9	2.07	1.87	8.1	1.85
LM5-2	145.1	2.08	2.01	8.3	1.96
LM5-3	141.9	2.1	2.1	6.7	1.61
LM12-1	378.5	2.08	1.84	8.5	2.03
LM12-2	278.6	2.09	1.91	8.6	1.99
LM12-3	338.2	2.09	1.96	8.6	2.39
LM24-1	158	2.09	1.96	8.3	1.84
LM24-2	205.8	2.12	2.17	8.4	2.83
LM24-3	56.9	2.02	1.62	7.7	1.71
LM48-1	543.7	2.1	1.88	8.7	2.72
LM48-2	376.8	2.07	1.74	8.8	2.07
LM48-3	165.9	2.08	2.05	8.2	2.43
LM72-1	130.3	2.06	1.71	8.4	2.07
LM72-2	128.2	2.04	1.7	8.3	1.85
LM72-3	160.7	2.08	1.75	8.6	2
ZMS0-1	211.2	2.1	1.96	8	1.9
ZMS0-2	359.6	2.08	1.96	8.3	2.09
ZMS0-3	155	2.08	1.91	8.1	1.9
ZMS2-1	252.4	2.09	1.94	8.6	2.1
ZMS2-2	68.9	2.05	1.74	7.7	1.7
ZMS2-3	94.8	2.03	1.61	7.9	2.35
ZMS5-1	866.1	2.14	2.32	8.2	2.18
ZMS5-2	818.4	2.15	2.3	8.5	2.47
ZMS5-3	810.2	2.16	2.3	8.1	2.11
ZMS12-1	682.6	2.15	1.96	8.1	1.97
ZMS12-2	837.4	2.16	2.36	8.3	2
ZMS12-3	781.6	2.18	2.29	8	2.28
ZMS24-1	603.8	2.17	2.26	8.1	2.08
ZMS24-2	726.3	2.18	1.69	8.4	2.11
ZMS24-3	524.3	2.18	1.63	8.4	2.16
ZMS48-1	631.6	2.17	2.35	8.5	2.14
ZMS48-2	705.4	2.19	2.32	8.4	2.08
ZMS48-3	823.1	2.18	2.39	8.4	2.08
ZMS72-1	501.7	2.15	1.73	8.4	2.15
ZMS72-2	472.1	2.17	2.21	8.3	2.14
ZMS72-3	669	2.16	1.72	8.5	2.15
