# Supplementary material for: RNA-Seq and WGCNA Analyses Reveal Key Regulatory Modules and Genes for Salt Tolerance in Cotton
Source: Genes (Basel). 2024 Sep 7;15(9):1176. doi: 10.3390/genes15091176 (PMC11431110; doi:10.3390/genes15091176)
Supplement: Supplementary file 1 [file genes-15-01176-s001.zip › Table S2. Statistical results of sequencing data..xlsx]

## Sheet: Sheet1
Table S2. Statistical results of sequencing data.
Sample	ReadSum	BaseSum	GC(%)	Q30(%)
LM0-1	19625657	5868411314	43.4	96.46
LM0-2	23166616	6933104050	43.26	96.22
LM0-3	22567109	6754774274	43.22	96.45
LM2-1	27403965	8185527788	43.82	95.6
LM2-2	21579342	6459911990	43.58	96.14
LM2-3	22741870	6794460244	44.46	94.94
LM5-1	20158062	6033603256	43.78	95.89
LM5-2	27337807	8160532944	44.21	95.42
LM5-3	23694968	7079757278	44	95.44
LM12-1	25615303	7663990180	43.31	96.33
LM12-2	24664622	7384912742	43.81	96.46
LM12-3	19255098	5765317532	43.76	96
LM24-1	23910287	7155529768	43.46	96.4
LM24-2	20212164	6052414402	43.53	95.92
LM24-3	25250163	7559868588	44.22	96.37
LM48-1	22441296	6717427230	43.52	96.13
LM48-2	20094097	6016053144	43.6	96.22
LM48-3	25129262	7518680454	43.66	96.26
LM72-1	24785347	7418179076	43.84	96.38
LM72-2	22318916	6682565494	43.66	96.04
LM72-3	28023154	8369075458	44.38	95.36
ZMS0-1	23039924	6898853852	43.38	95.98
ZMS0-2	24174667	7235946320	43.16	96.47
ZMS0-3	19755831	5914734872	44	96.47
ZMS2-1	19239688	5759955046	43.53	95.98
ZMS2-2	25720260	7700942206	43.77	96.49
ZMS2-3	21229386	6357072358	43.73	96.29
ZMS5-1	20837318	6237977034	43.51	95.86
ZMS5-2	21582998	6461403692	43.62	95.9
ZMS5-3	19987098	5983984186	43.65	95.65
ZMS12-1	20284953	6071933660	43.52	96.25
ZMS12-2	25357048	7587457722	43.37	96.34
ZMS12-3	21690171	6491394144	43.68	96.27
ZMS24-1	27039271	8091401238	43.56	96.62
ZMS24-2	22462496	6711851232	44.49	96.53
ZMS24-3	23236125	6953665784	43.57	96.22
ZMS48-1	22145932	6627318002	43.48	96.26
ZMS48-2	21419231	6411894932	43.48	95.7
ZMS48-3	22543865	6747505924	43.45	96.35
ZMS72-1	23814462	7130130906	43.56	96.48
ZMS72-2	24252361	7262181440	43.63	96.17
ZMS72-3	24828990	7414485368	44.02	93.77
