# Supplementary material for: RNA-Seq and WGCNA Analyses Reveal Key Regulatory Modules and Genes for Salt Tolerance in Cotton
Source: Genes (Basel). 2024 Sep 7;15(9):1176. doi: 10.3390/genes15091176 (PMC11431110; doi:10.3390/genes15091176)
Supplement: Supplementary file 1 [file genes-15-01176-s001.zip › Table S3. Comparison of sequencing data with reference sequences.xlsx]

## Sheet: Sheet1
Table S3. Comparison of sequencing data with reference sequences.
Sample	Total Reads	Mapped Reads 1	Uniq Mapped Reads 2	Multiple Map Reads 3
LM0-1	39251314	37,799,557 (96.30%)	36,361,181 (92.64%)	1,438,376 (3.66%)
LM0-2	46333232	44,685,727 (96.44%)	43,038,604 (92.89%)	1,647,123 (3.55%)
LM0-3	45134218	43,679,287 (96.78%)	42,072,936 (93.22%)	1,606,351 (3.56%)
LM2-1	54807930	51,896,451 (94.69%)	49,545,463 (90.40%)	2,350,988 (4.29%)
LM2-2	43158684	41,496,293 (96.15%)	39,955,992 (92.58%)	1,540,301 (3.57%)
LM2-3	45483740	41,622,327 (91.51%)	39,764,219 (87.43%)	1,858,108 (4.09%)
LM5-1	40316124	38,685,966 (95.96%)	37,257,148 (92.41%)	1,428,818 (3.54%)
LM5-2	54675614	51,532,539 (94.25%)	49,156,788 (89.91%)	2,375,751 (4.35%)
LM5-3	47389936	44,779,491 (94.49%)	42,794,302 (90.30%)	1,985,189 (4.19%)
LM12-1	51230606	49,374,038 (96.38%)	47,524,618 (92.77%)	1,849,420 (3.61%)
LM12-2	49329244	47,746,722 (96.79%)	46,027,936 (93.31%)	1,718,786 (3.48%)
LM12-3	38510196	36,165,990 (93.91%)	34,951,729 (90.76%)	1,214,261 (3.15%)
LM24-1	47820574	46,197,769 (96.61%)	44,428,984 (92.91%)	1,768,785 (3.70%)
LM24-2	40424328	39,210,761 (97.00%)	37,845,264 (93.62%)	1,365,497 (3.38%)
LM24-3	50500326	46,740,821 (92.56%)	44,886,272 (88.88%)	1,854,549 (3.67%)
LM48-1	44882592	43,502,151 (96.92%)	41,902,332 (93.36%)	1,599,819 (3.56%)
LM48-2	40188194	38,781,934 (96.50%)	37,322,040 (92.87%)	1,459,894 (3.63%)
LM48-3	50258524	48,540,514 (96.58%)	46,489,348 (92.50%)	2,051,166 (4.08%)
LM72-1	49570694	47,886,441 (96.60%)	45,921,948 (92.64%)	1,964,493 (3.96%)
LM72-2	44637832	43,234,960 (96.86%)	41,534,028 (93.05%)	1,700,932 (3.81%)
LM72-3	56046308	52,562,158 (93.78%)	50,236,724 (89.63%)	2,325,434 (4.15%)
ZMS0-1	46079848	44,610,836 (96.81%)	42,940,981 (93.19%)	1,669,855 (3.62%)
ZMS0-2	48349334	46,814,796 (96.83%)	44,977,090 (93.03%)	1,837,706 (3.80%)
ZMS0-3	39511662	38,264,011 (96.84%)	36,808,830 (93.16%)	1,455,181 (3.68%)
ZMS2-1	38479376	37,263,153 (96.84%)	35,928,077 (93.37%)	1,335,076 (3.47%)
ZMS2-2	51440520	49,680,946 (96.58%)	47,785,375 (92.89%)	1,895,571 (3.68%)
ZMS2-3	42458772	40,878,766 (96.28%)	39,355,969 (92.69%)	1,522,797 (3.59%)
ZMS5-1	41674636	40,257,561 (96.60%)	38,749,492 (92.98%)	1,508,069 (3.62%)
ZMS5-2	43165996	41,549,253 (96.25%)	39,932,807 (92.51%)	1,616,446 (3.74%)
ZMS5-3	39974196	38,516,189 (96.35%)	37,051,548 (92.69%)	1,464,641 (3.66%)
ZMS12-1	40569906	39,240,436 (96.72%)	37,802,173 (93.18%)	1,438,263 (3.55%)
ZMS12-2	50714096	48,789,362 (96.20%)	46,876,636 (92.43%)	1,912,726 (3.77%)
ZMS12-3	43380342	41,901,633 (96.59%)	40,334,642 (92.98%)	1,566,991 (3.61%)
ZMS24-1	54078542	52,204,173 (96.53%)	50,232,817 (92.89%)	1,971,356 (3.65%)
ZMS24-2	44924992	40,652,374 (90.49%)	38,618,623 (85.96%)	2,033,751 (4.53%)
ZMS24-3	46472250	44,840,967 (96.49%)	43,130,314 (92.81%)	1,710,653 (3.68%)
ZMS48-1	44291864	42,624,972 (96.24%)	40,944,540 (92.44%)	1,680,432 (3.79%)
ZMS48-2	42838462	41,314,311 (96.44%)	39,764,798 (92.82%)	1,549,513 (3.62%)
ZMS48-3	45087730	43,670,058 (96.86%)	41,940,694 (93.02%)	1,729,364 (3.84%)
ZMS72-1	47628924	46,007,676 (96.60%)	44,253,550 (92.91%)	1,754,126 (3.68%)
ZMS72-2	48504722	46,726,639 (96.33%)	44,956,028 (92.68%)	1,770,611 (3.65%)
ZMS72-3	49657980	46,053,277 (92.74%)	44,045,014 (88.70%)	2,008,263 (4.04%)
1 Mapped Reads: Number of Reads compared to the reference genome and percentage of Clean Reads.
2 Uniq Mapped Reads: Number of Reads that match to a unique position in the reference genome and percentage of Clean Reads.
3 Multiple Map Reads: The number of Reads compared to multiple locations in the reference genome and the percentage of Clean Reads.
