# Supplementary material for: RNA-Seq and WGCNA Analyses Reveal Key Regulatory Modules and Genes for Salt Tolerance in Cotton
Source: Genes (Basel). 2024 Sep 7;15(9):1176. doi: 10.3390/genes15091176 (PMC11431110; doi:10.3390/genes15091176)
Supplement: Supplementary file 1 [file genes-15-01176-s001.zip › Table S4. Analysis of specific DEGs KEGG enrichment in ZMS and LM.xlsx]

## Sheet: Sheet1
Table S4. Analysis of specific DEGs KEGG enrichment in ZMS and LM.
Class	Description	KEGG_map	P-value	Gene number
LM0_vs_02	Plant-pathogen interaction	ko04626	1.13896e-11	133
LM02_vs_05	Photosynthesis - antenna proteins	ko00196	8.02086e-11	15
LM05_vs_12	Fatty acid elongation	ko00062	1.88104e-10	7
LM02_vs_05	Plant hormone signal transduction	ko04075	7.36404e-09	110
LM02_vs_05	Plant-pathogen interaction	ko04626	3.92694e-08	119
LM05_vs_12	Fatty acid metabolism	ko01212	1.79049e-06	6
LM05_vs_12	Biosynthesis of unsaturated fatty acids	ko01040	5.22382e-06	4
LM0_vs_02	Endocytosis	ko04144	5.80095e-06	54
LM48_vs_72	Ribosome biogenesis in eukaryotes	ko03008	1.17299e-05	5
LM02_vs_05	Carbon fixation in photosynthetic organisms	ko00710	1.83022e-05	21
LM02_vs_05	Starch and sucrose metabolism	ko00500	5.81807e-05	49
LM24_vs_48	Plant-pathogen interaction	ko04626	6.74221e-05	22
LM02_vs_05	Porphyrin and chlorophyll metabolism	ko00860	0.000311065	14
LM0_vs_02	MAPK signaling pathway - plant	ko04016	0.000597126	63
LM05_vs_12	Limonene and pinene degradation	ko00903	0.00065826	2
LM0_vs_02	Ubiquitin mediated proteolysis	ko04120	0.000771988	37
LM02_vs_05	Carotenoid biosynthesis	ko00906	0.00120392	13
LM24_vs_48	MAPK signaling pathway - plant	ko04016	0.00149127	13
LM02_vs_05	Glyoxylate and dicarboxylate metabolism	ko00630	0.00215447	21
LM24_vs_48	Basal transcription factors	ko03022	0.00238207	5
ZMS24_vs_48	Protein processing in endoplasmic reticulum	ko04141	8.86318e-23	25
ZMS12_vs_24	Ribosome	ko03010	1.23235e-14	44
ZMS12_vs_24	Flavonoid biosynthesis	ko00941	6.79345e-13	28
ZMS05_vs_12	Propanoate metabolism	ko00640	1.30273e-09	22
ZMS02_vs_05	Photosynthesis - antenna proteins	ko00196	1.01329e-08	5
ZMS12_vs_24	Biosynthesis of amino acids	ko01230	1.59523e-08	28
ZMS05_vs_12	Lysine degradation	ko00310	8.023e-08	19
ZMS05_vs_12	Valine, leucine and isoleucine degradation	ko00280	2.3222e-07	22
ZMS05_vs_12	beta-Alanine metabolism	ko00410	5.60484e-06	18
ZMS12_vs_24	Glycine, serine and threonine metabolism	ko00260	7.19174e-06	11
ZMS12_vs_24	Ribosome biogenesis in eukaryotes	ko03008	5.18848e-05	12
ZMS05_vs_12	Fatty acid metabolism	ko01212	6.20708e-05	22
ZMS05_vs_12	Fatty acid degradation	ko00071	8.93411e-05	18
ZMS05_vs_12	Carbon metabolism	ko01200	0.000135437	51
ZMS05_vs_12	2-Oxocarboxylic acid metabolism	ko01210	0.000210479	23
ZMS05_vs_12	Glyoxylate and dicarboxylate metabolism	ko00630	0.000307649	23
ZMS05_vs_12	Tryptophan metabolism	ko00380	0.000427318	18
ZMS05_vs_12	Autophagy - other	ko04136	0.000520899	13
ZMS12_vs_24	2-Oxocarboxylic acid metabolism	ko01210	0.000569937	10
ZMS05_vs_12	Peroxisome	ko04146	0.000621881	28
