# Supplementary material for: RNA-Seq and WGCNA Analyses Reveal Key Regulatory Modules and Genes for Salt Tolerance in Cotton
Source: Genes (Basel). 2024 Sep 7;15(9):1176. doi: 10.3390/genes15091176 (PMC11431110; doi:10.3390/genes15091176)
Supplement: Supplementary file 1 [file genes-15-01176-s001.zip › Table S5. KEGG enrichment in LM and ZMS co-DEGs.xlsx]

## Sheet: Sheet1
Table S5. KEGG enrichment in LM and ZMS co-DEGs.
pathway_term	rich_factor	P vaule	Count
MAPK signaling pathway - plant	2.77507	0.000196644	16
Biosynthesis of amino acids	3.04702	0.000339914	13
Carotenoid biosynthesis	7.21584	0.000669493	5
Carbon fixation in photosynthetic organisms	5.68918	0.000681329	6
Alanine, aspartate and glutamate metabolism	5.88368	0.00166128	5
Galactose metabolism	3.79727	0.00256108	7
Glycosphingolipid biosynthesis - ganglio series	6.5561	0.00332321	4
Fructose and mannose metabolism	4.68293	0.00443101	5
Zeatin biosynthesis	5.96009	0.00466362	4
Glycolysis / Gluconeogenesis	3.2384	0.00607948	7
Glycosaminoglycan degradation	5.0156	0.00850342	4
Carbon metabolism	2.31081	0.0114986	10
Pentose phosphate pathway	4.56644	0.0116988	4
Starch and sucrose metabolism	2.31262	0.0161661	9
Other glycan degradation	3.58537	0.0258783	4
Sphingolipid metabolism	3.38692	0.0309886	4
Linoleic acid metabolism	6.65112	0.0365376	2
