# Supplementary material for: RNA-Seq and WGCNA Analyses Reveal Key Regulatory Modules and Genes for Salt Tolerance in Cotton
Source: Genes (Basel). 2024 Sep 7;15(9):1176. doi: 10.3390/genes15091176 (PMC11431110; doi:10.3390/genes15091176)
Supplement: Supplementary file 1 [file genes-15-01176-s001.zip › Table S6. Results for KEGG enrichment of modules significantly correlated with traits.xlsx]

## Sheet: Sheet1
Table S6: Results for KEGG enrichment of modules significantly correlated with traits.
Module	KO_ID	KEGG Pathway	P vaule	DEGs number
Cyan	ko00966	Glucosinolate biosynthesis	1.23×10-4	4
	ko04145	Phagosome	4.39×10-4	7
	ko00052	Galactose metabolism	3.11×10-3	6
	ko04626	Plant-pathogen interaction	5,58×10-3	16
	ko00380	Tryptophan metabolism	9.45×10-3	4
	ko00908	Zeatin biosynthesis	1.54×10-2	3
	ko01210	2-Oxocarboxylic acid metabolism	2.69×10-2	4
	ko04016	MAPK signaling pathway - plant	3.43×10-2	9
	ko00330	Arginine and proline metabolism	3.90×10-2	3
Black	ko04626	Plant-pathogen interaction	4.64×10-9	38
	ko03022	Basal transcription factors	1.80×10-7	11
	ko00196	Photosynthesis - antenna proteins	8.53×10-7	6
	ko04075	Plant hormone signal transduction	5.31×10-5	27
	ko00630	Glyoxylate and dicarboxylate metabolism	3.92×10-3	7
	ko00909	Sesquiterpenoid and triterpenoid biosynthesis	8.69×10-3	4
	ko04712	Circadian rhythm - plant	1.32×10-2	6
Blue	ko00520	Amino sugar and nucleotide sugar metabolism	9.80×10-5	14
	ko00330	Arginine and proline metabolism	1.40×10-4	8
	ko04145	Phagosome	4.63×10-4	10
	ko00052	Galactose metabolism	6.61×10-4	10
	ko00966	Glucosinolate biosynthesis	1.72×10-3	4
	ko00280	Valine, leucine and isoleucine degradation	2.77×10-3	6
	ko04626	Plant-pathogen interaction	5.50×10-3	27
	ko00480	Glutathione metabolism	1.37×10-2	7
	ko04075	Plant hormone signal transduction	2.49×10-2	22
	ko00051	Fructose and mannose metabolism	2.62×10-2	5
	ko00053	Ascorbate and aldarate metabolism	4.66×10-2	5
Grey60	ko00904	Diterpenoid biosynthesis	1.39×10-4	4
	ko00940	Phenylpropanoid biosynthesis	2.48×10-3	5
	ko00500	Starch and sucrose metabolism	4.17×10-3	5
	ko00250	Alanine, aspartate and glutamate metabolism	2.34×10-2	2
