# Supplementary material for: RNA-Seq and WGCNA Analyses Reveal Key Regulatory Modules and Genes for Salt Tolerance in Cotton
Source: Genes (Basel). 2024 Sep 7;15(9):1176. doi: 10.3390/genes15091176 (PMC11431110; doi:10.3390/genes15091176)
Supplement: Supplementary file 1 [file genes-15-01176-s001.zip › Table S7. Transcription factors associated with salt tolerance.xlsx]

## Sheet: Sheet1
Table S7: Transcription factors associated with salt tolerance.
Transcription factor	Gene ID
WRKY	Ghir_A02G000350
	Ghir_A04G009050
	Ghir_A05G006130
	Ghir_A05G012300
	Ghir_A05G041640
	Ghir_A06G009050
	Ghir_A06G010870
	Ghir_A06G019420
	Ghir_A11G009940
	Ghir_D04G001300
	Ghir_D04G013210
	Ghir_D05G006200
	Ghir_D06G009260
	Ghir_D07G002200
	Ghir_D07G003660
	Ghir_D07G003670
	Ghir_D07G005620
	Ghir_D07G014970
	Ghir_D11G010270
	Ghir_D12G026490
ERF	Ghir_A03G011000
	Ghir_A07G004950
	Ghir_A07G015840
	Ghir_A08G012640
	Ghir_A08G017450
	Ghir_A09G025040
	Ghir_A10G017050
	Ghir_A11G004500
	Ghir_A11G004510
	Ghir_A12G020870
	Ghir_D05G006030
	Ghir_D05G016100
	Ghir_D08G013310
	Ghir_D09G024250
	Ghir_D10G010990
	Ghir_D10G018500
	Ghir_D12G022740
bZIP	Ghir_A04G013550
	Ghir_A06G022730
	Ghir_A09G007330
	Ghir_D02G022990
	Ghir_D04G017950
	Ghir_D09G007080
	Ghir_D11G027100
bHLH	Ghir_A01G017190
	Ghir_A06G002550
	Ghir_A07G007610
	Ghir_A07G024990
	Ghir_A10G001370
	Ghir_A10G014600
	Ghir_D02G012800
	Ghir_D03G004110
	Ghir_D03G010510
	Ghir_D04G015410
	Ghir_D06G002410
	Ghir_D07G007660
	Ghir_D10G012940
NAC	Ghir_A01G000170
	Ghir_A01G019790
	Ghir_A03G011520
	Ghir_A03G022610
	Ghir_A04G002850
	Ghir_A05G039480
	Ghir_A12G022250
	Ghir_D02G013030
	Ghir_D02G024050
	Ghir_D03G000370
	Ghir_D03G018430
	Ghir_D04G020970
	Ghir_D05G036790
	Ghir_D07G011870
	Ghir_D07G014390
	Ghir_D12G001440
MYB	Ghir_A05G026680
	Ghir_A09G015510
	Ghir_D02G019750
	Ghir_D05G026680
	Ghir_D07G002090
	Ghir_D09G010720
HD-ZIP	Ghir_A02G017970
	Ghir_A05G022830
	Ghir_D05G022750
	Ghir_D06G003490
TALE	Ghir_A05G019400
	Ghir_A06G022750
	Ghir_D05G019430
	Ghir_D06G000550
HSF	Ghir_A05G003160
	Ghir_D05G003290
GATA	Ghir_A05G030340
	Ghir_D05G030270
G2-like	Ghir_A12G018010
	Ghir_D03G002070
CO-like	Ghir_A05G034730
	Ghir_A08G010240
	Ghir_A12G005860
	Ghir_D08G010190
B3	Ghir_A10G023950
	Ghir_A12G025540
	Ghir_D13G003920
Dof	Ghir_A02G006830
	Ghir_A06G013890
	Ghir_A08G001270
C3H	Ghir_A01G001970
	Ghir_D07G002470
C2H2	Ghir_A05G021420
ARF	Ghir_A05G003630
TCP	Ghir_D09G000880
SBP	Ghir_A13G015340
DBB	Ghir_D02G009960
GRF	Ghir_A12G023660
GRAS	Ghir_A09G004210
M-type_MADS	Ghir_D05G021210
MIKC_MADS	Ghir_A11G004250
