# Supplementary material for: RNA-Seq and WGCNA Analyses Reveal Key Regulatory Modules and Genes for Salt Tolerance in Cotton
Source: Genes (Basel). 2024 Sep 7;15(9):1176. doi: 10.3390/genes15091176 (PMC11431110; doi:10.3390/genes15091176)
Supplement: Supplementary file 1 [file genes-15-01176-s001.zip › Table S8. Primers in qRT-PCR.xlsx]

## Sheet: Sheet1
Table S8: Primers in qRT-PCR.
Gene ID	Forward primer	Reverse primer
Ghir_D11G004250	GGGTGTGACAAGGTGACTGGAAAG	TGTGGACATGGCATTGGAAGTGG
Ghir_A01G000170	TCAATCTCCCAAGGCTCAGTA	TCTTTGACAACCCAGGCAGG
Ghir_D07G018040	CGAGCGTAGCGGAGGTTGTTG	GCGATTCTCTTCCCTTGGCATCC
Ghir_D09G023080	TTCCGAGGTGTAATTGCGACGATG	CAAGAGACCAAGGCGGTGAGAATC
Ghir_D03G017650	ATCGCACGGTGTCCACTTGATTC	ACTCGGTCGCCTGACTCTGTTAG
Ghir_A01G005300	AAATATGCCCCTTGCCCTCG	CAATACAGCGAACCAAACGCA
